# Supplementary material for: Survival Improvements in Advanced Hepatocellular Carcinoma with Sequential Therapy by Era
Source: Cancers (Basel). 2023 Nov 6;15(21):5298. doi: 10.3390/cancers15215298 (PMC10650854; doi:10.3390/cancers15215298)
Supplement: Supplementary file 1 [file cancers-15-05298-s001.zip]

Archive with 1 entries (1 files):
- cancers-2701897-supplementary.pdf
